# Supplementary material for: RNA Editing Signatures Powered by Artificial Intelligence: A New Frontier in Differentiating Schizophrenia, Bipolar, and Schizoaffective Disorders
Source: Int J Mol Sci. 2024 Dec 3;25(23):12981. doi: 10.3390/ijms252312981 (PMC11641080; doi:10.3390/ijms252312981)
Supplement: Supplementary file 1 [file ijms-25-12981-s001.zip]

Archive with 1 entries (1 files):
- ijms-3299986-supplementary.pdf
